# Supplementary material for: Evaluation of Self-Care Activities and Quality of Life in Patients With Type 2 Diabetes Mellitus Treated With Metformin Using the 2D Matrix Code of Outer Drug Packages as Patient Identifier: Protocol for the DePRO Proof-of-Concept Observational Study
Source: JMIR Res Protoc. 2021 Jan 11;10(1):e21727. doi: 10.2196/21727 (PMC7834935; doi:10.2196/21727)
Supplement: Multimedia Appendix 2 [file resprot_v10i1e21727_app2.xlsx]

## Sheet: DePRO VL v0.3
	DePRO Studie | Variablenlisting
	Version 0.3 | 04-MAY-2020
	Fragebogen 1 | Allgemeine Informationen
	//ID	Frage	Fragetyp	Antwortoptionen	Kommentar
	A_GRP2	Allgemeine Informationen
	A_Q_2_1	Alter	Einfachauswahl	18; 19; 20; 21; 22; 23; 24; 25; 26; 27; 28; 29; 30; 31; 32; 33; 34; 35; 36; 37; 38; 39; 40; 41; 42; 43; 44; 45; 46; 47; 48; 49; 50; 51; 52; 53; 54; 55; 56; 57; 58; 59; 60; 61; 62; 63; 64; 65; 66; 67; 68; 69; 70; 71; 72; 73; 74; 75; 76; 77; 78; 79; 80; 81; 82; 83; 84; 85; 86; 87; 88; 89; 90; >90
	A_Q_2_2	Geschlecht	Einfachauswahl	weiblich; männlich; divers
	A_Q_2_3	Gewicht (kg)	Einfachauswahl	<40; 40; 41; 42; 43; 44; 45; 46; 47; 48; 49; 50; 51; 52; 53; 54; 55; 56; 57; 58; 59; 60; 61; 62; 63; 64; 65; 66; 67; 68; 69; 70; 71; 72; 73; 74; 75; 76; 77; 78; 79; 80; 81; 82; 83; 84; 85; 86; 87; 88; 89; 90; 91; 92; 93; 94; 95; 96; 97; 98; 99; 100; 101; 102; 103; 104; 105; 106; 107; 108; 109; 110; 111; 112; 113; 114; 115; 116; 117; 118; 119; 120; 121; 122; 123; 124; 125; 126; 127; 128; 129; 130;…
	A_Q_2_4	Größe (cm)	Einfachauswahl	<140; 140; 141; 142; 143; 144; 145; 146; 147; 148; 149; 150; 151; 152; 153; 154; 155; 156; 157; 158; 159; 160; 161; 162; 163; 164; 165; 166; 167; 168; 169; 170; 171; 172; 173; 174; 175; 176; 177; 178; 179; 180; 181; 182; 183; 184; 185; 186; 187; 188; 189; 190; 191; 192; 193; 194; 195; 196; 197; 198; 199; 200; 201; 202; 203; 204; 205; 206; 207; 208; 209; 210; >210
	A_Q_2_5	Region (die ersten beiden Ziffern Ihrer PLZ)	Einfachauswahl	00; 01; 02; 03; 04; 05; 06; 07; 08; 09; 10; 11; 12; 13; 14; 15; 16; 17; 18; 19; 20; 21; 22; 23; 24; 25; 26; 27; 28; 29; 30; 31; 32; 33; 34; 35; 36; 37; 38; 39; 40; 41; 42; 43; 44; 45; 46; 47; 48; 49; 50; 51; 52; 53; 54; 55; 56; 57; 58; 59; 60; 61; 62; 63; 64; 65; 66; 67; 68; 69; 70; 71; 72; 73; 74; 75; 76; 77; 78; 79; 80; 81; 82; 83; 84; 85; 86; 87; 88; 89; 90; 91; 92; 93; 94; 95; 96; 97; 98; 99
	A_Q_2_6	Ausbildung	Einfachauswahl	'Kein Schulabschluss';'Haupt-/Berufsschulabschluss';'Mittlere Reife';'Berufsausbildung';'Abitur';'Fach-/Hochschulabschluss';'keine Angabe'
	A_Q_2_7	Familieneinkommen	Einfachauswahl	<2000 € brutto/Monat'; '2000 - <3000 € brutto/Monat';'3000 - <5000 € brutto/Monat';'5000 - <7000 € brutto/Monat';'7000 - <9000 € brutto/Monat';'>9000 € brutto/Monat';'keine Angabe'
	A_Q_2_8	Zeit seit Ihrer Diabetes-Diagnose	Einfachauswahl	<1 Jahr';'1-5';'6-10';'11-15';'16-20';'>20 Jahre';'keine Angabe'
	A_Q_2_9	HbA1c-Wert	Einfachauswahl	<6,0; 6,0-6,5; 6,6-7,0; 7,1-7,5; 7,6-8,0; 8,1-8,5; 8,6-9,0; >9,0 %; keine Angabe
	A_Q_2_10	Diabetische Medikation (Bitte machen Sie ein Foto Ihrer Metformin-Packung:)	Image Upload
	A_Q_2_11	Andere Medikamente (Bitte scannen Sie nacheinander die Barcodes (Strichcodes) aller Medikamente, die Sie regelmäßig nehmen:)	QR-Code Scan
	A_GRP3	Diabetische Begleiterkrankungen
	A_Q_3_2	Waren Sie schon einmal beim Augenarzt?	Einfachauswahl	Ja; Nein
	A_Q_3_3	Wenn ja, wann waren Sie zuletzt beim Augenarzt?	Einfachauswahl	'<1 Jahr';'1-2 Jahre';'> 2 Jahre';'Noch nie'
	A_Q_3_4	Hat Ihnen der Augenarzt gesagt, dass Sie am Augenhintergrund Veränderungen haben, die durch den Diabetes entstanden sind?	Einfachauswahl	Ja; Nein
	A_Q_3_5	Wurden Ihre Augen schon einmal gelasert oder haben Sie Medikamente in den Augapfel gespritzt bekommen?	Einfachauswahl	Ja; Nein
	A_Q_3_7	Hat Ihr Arzt Ihnen gesagt, dass Sie eine Nervenschädigung (Neuropathie) haben, die durch den Diabetes entstanden ist?	Einfachauswahl	Ja; Nein
	A_Q_3_8	Haben Sie im Bereich der Füße/Beine besonders abends, wenn Sie zur Ruhe kommen, Beschwerden wie Kribbeln, Taubheitsgefühle, Brennen oder einschießende Schmerzen wie elektrische Schläge?	Einfachauswahl	Ja; Nein
	A_Q_3_9	Wurde bei Ihnen die Vibration an den Füßen mit Hilfe einer Stimmgabel gemessen?	Einfachauswahl	Ja; Nein
	A_Q_3_10	Haben Sie schon einmal eine schlecht heilende Wunde an den Füßen gehabt?	Einfachauswahl	Ja; Nein
	A_Q_3_12	Hat Ihr Hausarzt bzw. Diabetologe Ihnen schon einmal gesagt, dass Ihre Niere durch den Diabetes angegriffen bzw. Ihre Nierenfunktion eingeschränkt ist?	Einfachauswahl	Ja; Nein
	A_Q_3_13	Hat Ihr Hausarzt bzw. Diabetologe Ihnen schon einmal gesagt, dass Sie im Urin vermehrt Eiweiß bzw. Albumin ausscheiden?	Einfachauswahl	Ja; Nein
	A_Q_3_15	Haben Sie schon einmal einen Herzinfarkt erlitten oder wurden Sie mit einem Stent oder einer Herzbypass OP versorgt?	Einfachauswahl	Ja; Nein
	A_Q_3_16	Haben Sie schon einmal einen Schlaganfall oder einen vorübergehenden Schlaganfall (TIA) erlitten oder wurden Sie an den Halsarterien operiert?	Einfachauswahl	Ja; Nein
	A_Q_3_17	Wurden bei Ihnen Zehen, Füße oder Beine amputiert?	Einfachauswahl	Ja; Nein
