# Supplementary material for: Evaluation of Self-Care Activities and Quality of Life in Patients With Type 2 Diabetes Mellitus Treated With Metformin Using the 2D Matrix Code of Outer Drug Packages as Patient Identifier: Protocol for the DePRO Proof-of-Concept Observational Study
Source: JMIR Res Protoc. 2021 Jan 11;10(1):e21727. doi: 10.2196/21727 (PMC7834935; doi:10.2196/21727)
Supplement: Multimedia Appendix 3 [file resprot_v10i1e21727_app3.xlsx]

## Sheet: DePRO VL v0.3
	DePRO Study | Variables list (translated)
	Version 0.3 | 04-MAY-2020
	Questionnaire 1 | General information
	//ID	Question	Type of question	Answer options	Comments
	A_GRP2	General Information
	A_Q_2_1	Age	Select single answer	18; 19; 20; 21; 22; 23; 24; 25; 26; 27; 28; 29; 30; 31; 32; 33; 34; 35; 36; 37; 38; 39; 40; 41; 42; 43; 44; 45; 46; 47; 48; 49; 50; 51; 52; 53; 54; 55; 56; 57; 58; 59; 60; 61; 62; 63; 64; 65; 66; 67; 68; 69; 70; 71; 72; 73; 74; 75; 76; 77; 78; 79; 80; 81; 82; 83; 84; 85; 86; 87; 88; 89; 90; >90
	A_Q_2_2	Sex	Select single answer	Male; Female; Other
	A_Q_2_3	Weight (kg)	Select single answer	<40; 40; 41; 42; 43; 44; 45; 46; 47; 48; 49; 50; 51; 52; 53; 54; 55; 56; 57; 58; 59; 60; 61; 62; 63; 64; 65; 66; 67; 68; 69; 70; 71; 72; 73; 74; 75; 76; 77; 78; 79; 80; 81; 82; 83; 84; 85; 86; 87; 88; 89; 90; 91; 92; 93; 94; 95; 96; 97; 98; 99; 100; 101; 102; 103; 104; 105; 106; 107; 108; 109; 110; 111; 112; 113; 114; 115; 116; 117; 118; 119; 120; 121; 122; 123; 124; 125; 126; 127; 128; 129; 130;…
	A_Q_2_4	Height (cm)	Select single answer	<140; 140; 141; 142; 143; 144; 145; 146; 147; 148; 149; 150; 151; 152; 153; 154; 155; 156; 157; 158; 159; 160; 161; 162; 163; 164; 165; 166; 167; 168; 169; 170; 171; 172; 173; 174; 175; 176; 177; 178; 179; 180; 181; 182; 183; 184; 185; 186; 187; 188; 189; 190; 191; 192; 193; 194; 195; 196; 197; 198; 199; 200; 201; 202; 203; 204; 205; 206; 207; 208; 209; 210; >210
	A_Q_2_5	Geographic region (first two digits of zip code)	Select single answer	00; 01; 02; 03; 04; 05; 06; 07; 08; 09; 10; 11; 12; 13; 14; 15; 16; 17; 18; 19; 20; 21; 22; 23; 24; 25; 26; 27; 28; 29; 30; 31; 32; 33; 34; 35; 36; 37; 38; 39; 40; 41; 42; 43; 44; 45; 46; 47; 48; 49; 50; 51; 52; 53; 54; 55; 56; 57; 58; 59; 60; 61; 62; 63; 64; 65; 66; 67; 68; 69; 70; 71; 72; 73; 74; 75; 76; 77; 78; 79; 80; 81; 82; 83; 84; 85; 86; 87; 88; 89; 90; 91; 92; 93; 94; 95; 96; 97; 98; 99
	A_Q_2_6	Education level	Select single answer	No school-leaving qualification';'Secondary school / vocational school-leaving certificate [Haupt-/Berufsschulabschluss]';'Secondary school leaving certificate (middle maturity) [Mittlere Reife]';'Vocational training';'Secondary school leaving certificate (final year) [Abitur]';'Technical/university-level qualifications';'not specified'
	A_Q_2_7	Family income	Select single answer	<€2000 gross/month'; '€2000 - <3000 gross/month';'€3000 - <5000 gross/month';'€5000 - <7000 gross/month';'€7000 - <9000 gross/month';'>€9000 gross/month ';'not specified'
	A_Q_2_8	Time from the diagnosis of T2DM	Select single answer	<1 Year';'1-5';'6-10';'11-15';'16-20';'>20 Years';'not specified'
	A_Q_2_9	HbA1c value	Select single answer	<6,0; 6,0-6,5; 6,6-7,0; 7,1-7,5; 7,6-8,0; 8,1-8,5; 8,6-9,0; >9,0 %; not specified
	A_Q_2_10	Picture of Metformin drug package	Image Upload
	A_Q_2_11	Concomitant medication	QR-Code Scan
	A_GRP3	Diabetic comorbidities
	A_Q_3_2	Have you ever been to an opthamologist?	Select single answer	Yes; No
	A_Q_3_3	If yes, when was the last time you went to the opthamologist?	Select single answer	'<1 Year';'1-2 Years';'> 2 Years';'Not yet'
	A_Q_3_4	Did your opthamologist tell you, you have changes in the retina/fundus of your eye caused by diabetes?	Select single answer	Yes; No
	A_Q_3_5	Have you ever had laser eye surgery or received intraocular injections of medications in your eye?	Select single answer	Yes; No
	A_Q_3_7	Has your physician told you you have nerve damage (neuropathy) caused by diabetes?	Select single answer	Yes; No
	A_Q_3_8	Do you have symptoms such as tingling, numbness, burning or shooting pains in your feet/legs, especially in the evening when resting?	Select single answer	Yes; No
	A_Q_3_9	Was vibration sense tested on your feet using a tuning fork?	Select single answer	Yes; No
	A_Q_3_10	Have you ever had poorly healing wounds on your feet?	Select single answer	Yes; No
	A_Q_3_12	Has you general practitioner or diabetologist ever told you that your kidney is affected by diabetes or that you have impaired kidney function?	Select single answer	Yes; No
	A_Q_3_13	Has your general practitioner or diabetologist ever told you that you excrete more protein or albumin in your urin?	Select single answer	Yes; No
	A_Q_3_15	Have you ever had a heart attack, or have you had a stent or cardiac bypass surgery?	Select single answer	Yes; No
	A_Q_3_16	Have you ever had a stroke or temporary stroke (TIA) or have you had surgery on the cervical arteries?	Select single answer	Yes; No
	A_Q_3_17	Have you had your toes, feet or legs amputated?	Select single answer	Yes; No
